# Supplementary material for: Associations of Dietary Patterns and Dietary Index with Iron Deficiency Across Different Stages Among Children Aged 9–17 Years in Guangzhou, China: A Cross-Sectional Study
Source: Nutrients. 2026 May 20;18(10):1620. doi: 10.3390/nu18101620 (PMC13210202; doi:10.3390/nu18101620)
Supplement: Supplementary file 1 [file nutrients-18-01620-s001.zip]

Archive with 1 entries (1 files):
- nutrients-4229281-supplementary.pdf
